# Supplementary material for: Trends in Shoulder Arthroplasty in Germany: A 10-Year Epidemiological Analysis of Patients with Primary Osteoarthritis of the Shoulder
Source: Healthcare (Basel). 2024 May 6;12(9):949. doi: 10.3390/healthcare12090949 (PMC11083230; doi:10.3390/healthcare12090949)
Supplement: Supplementary file 1 [file healthcare-12-00949-s001.zip]

Archive with 1 entries (1 files):
- healthcare-2930099-supplementary.pdf
